# Supplementary material for: A Snapshot, Using a Multi-Omic Approach, of the Metabolic Cross-Talk and the Dynamics of the Resident Microbiota in Ripening Cheese Inoculated with Listeria innocua
Source: Foods. 2024 Jun 18;13(12):1912. doi: 10.3390/foods13121912 (PMC11203185; doi:10.3390/foods13121912)
Supplement: Supplementary file 1 [file foods-13-01912-s001.zip]

Archive with 1 entries (1 files):
- foods-3048609-supplementary.pdf
